# Supplementary material for: The Effect of Carbon Doping on the Crystal Structure and Electrical Properties of Sb2Te3
Source: Nanomaterials (Basel). 2023 Feb 9;13(4):671. doi: 10.3390/nano13040671 (PMC9959287; doi:10.3390/nano13040671)
Supplement: Supplementary file 1 [file nanomaterials-13-00671-s001.zip]

Archive with 1 entries (1 files):
- nanomaterials-2154918-supplementary.pdf
